# Supplementary material for: Discovery of Novel Coumarin-Schiff Base Hybrids as Potential Acetylcholinesterase Inhibitors: Design, Synthesis, Enzyme Inhibition, and Computational Studies
Source: Pharmaceuticals (Basel). 2023 Jul 6;16(7):971. doi: 10.3390/ph16070971 (PMC10385371; doi:10.3390/ph16070971)
Supplement: Supplementary file 1 [file pharmaceuticals-16-00971-s001.zip]

Archive with 1 entries (1 files):
- pharmaceuticals-2482301-supplementary.pdf
